# Supplementary material for: Comparison of Workflows for Milk Lipid Analysis: Phospholipids
Source: Foods. 2022 Dec 28;12(1):163. doi: 10.3390/foods12010163 (PMC9818897; doi:10.3390/foods12010163)
Supplement: Supplementary file 1 [file foods-12-00163-s001.zip]

Archive with 1 entries (1 files):
- foods-2087926-supplementary.pdf
